# Supplementary material for: Pseudophosphorylation of Arabidopsis jasmonate biosynthesis enzyme lipoxygenase 2 via mutation of Ser600 inhibits enzyme activity
Source: J Biol Chem. 2023 Jan 10;299(3):102898. doi: 10.1016/j.jbc.2023.102898 (PMC9947334; doi:10.1016/j.jbc.2023.102898)
Supplement: Table S1 [file mmc2.xlsx]

## Sheet: Sheet1
Supplemental Table 1. Information on the fifty-five lipoxygenases used in phylogenic analyses. Lipoxygenase protein sequences were obtained from NCBI. In Arabidopsis thaliana, LOX2 is phosphorylated on the Ser in the peptide ARQSLVNG. Focusing on this sequence, the flanking 10 amino acids (before and after) are shown in the table. The semi-conserved Serine (S) is underlined and highlighted in red…
	Name	Access number	Sequence	amino acid position	Tissue	Cellular localization	Process	Preferred substrate	Comments	References
Type II plant 13S-lipoxygenases
Arabidopsis thaliana (arabidopsis)	AtLOX2	P38418	TMEINARARQSLVNGGGIIET	590 - 610	Leaves, inflorescence	Chloroplast	Defense	a-LeA	Wound (haemostat) response; Caterpillar herbivory induces gene expression	Bell et al., 1995; Weech et al., 2008; Rasmann et al. 2012
Brassica oleracea (wild cabbage)	BoLOX	A0A0D3AN05	TLEINARARQSLVNAGGIIET	596 - 616	Leaves	Chloroplast, cytoplasm	Defense		Insects (caterpillars, spidter mites, locusts) and bacterial pathogen (Pseudomonas syringae) induce gene expression	Zheng et al., 2007
Cucumis melo (melon)	CmLOX13	A0A125S6K7	TMEINASARTNLINGGGTIES	600 - 620	Leaves	Chloroplast	Defense, development	LA	Wound-, hydrogen peroxide- and salicylic acid (SA), but not methyl jasmonate (MeJA), -induced gene expression	Cao et al., 2016
Cucumis melo (melon)	CmLOX10	A0A125S6K7	TMEINALARQSLINADGIIES	596 - 616	Leaves	Plasma membrane	Defense, development	LA	Wound-, hydrogen peroxide- and MeJA, but not SA-, induced gene expression. CmLOX10 has a transit peptide and was expected to localize in chloroplasts but experiments show localization at the plasma membrane.	Cao et al., 2016
Olea europea (olive)	OeLOX2.2	E3NYV3	TMEINALAREALINANGVIEK	595 - 615	Mesocarp, seeds, fruits	Chloroplast	Development	a-LeA	Fruit development. Biosynthesis of olive oil volatile compounds	Padilla et al., 2009
Solanum lycopersicum (tomato)	TomloxF	C0KKU8	TMEINGTAREALINANGVIES	596 - 616	Leaves	Chloroplast	Defense	a-LeA	Activity increases in response to rhizobacteria (Pseudomonas putida). Rhizobacteria-induced systemic resistance	Mariutto et al., 2011
Nicotiana attenuata (wild tobacco)	NaLOX2.1	Q6X5R6	TMEINALAREALINANGIIES	596 - 616	Leaves	Chloroplast	Defense		Caterpillar (Manduca sexta)-induced gene expression. Involvement in green leaf volatile production	Halitchske et al., 2003, Allmann et al., 2010
Solanum tuberosum (potato)	StLOX2.1	O24370	TMEINALAREALINANGVIES	593 - 613	Leaves	Chloroplast	Defense	a-LeA	Wound (forceps)-induced gene expression	Royo et al., 1996
Solanum lycopersicum (tomato)	TomloxC	Q96573	TMEINALAREALINANGIIES	590 - 610	Ripening fruit	Chloroplast	Development		Fruit ripening. Flavour and volatile biosynthesis	Heitz et al., 1997, Griffith et al., 1999; Chen et al., 2004
Zea mays (maize)	ZmLOX10	A1XCI5	TMEINALAREALINADGIIEE	600 - 620	Leaves	Chloroplast	Defense	LA	Wound (haemostat)-, necrotrophic pathogen (Cochliobolus carbonum)-, abiotic stress (cold)-, phytohormone (jasmonic acid, SA, abscisic acid (ABA))-induced gene expression. Gene expression regulated by circadian rhythm; highest expression during the day	Nemchenko et al., 2006
Zea mays (maize)	ZmLOX11	A1XCI6	TMEINALAREALINADGIIEE	605 - 625	Leaves	Chloroplast	Defense		ABA-induced gene expression	Nemchenko et al., 2006
Hordeum vulgare (barley)	HvLOX2.3	Q8GSM2	TMEINALAREALINADGIIEE	592 - 612	Leaves	Chloroplast	Defense	a-LeA	MeJA-induced protein activity	Bachmann et al., 2002
Arabidopsis thaliana (arabidopsis)	AtLOX6	Q9CAG3	TLEINARARKSLINGGGIIES	611 - 631	Leaf xylem	Chloroplast	Defense	a-LeA	Wound (forceps) and caterpillar (Spodoptera littoralis)-induced gene expression	Bannenberg et al., 2009; Chauvin et al., 2013
Zea mays (maize)	ZmLOX9	A1XCI4	TLEINALARQSLISADGVIES	616 - 636	Grains, anthers, ear, silk, ovule		Defense		Defense against fungal pathogen	Ogunola et al., 2017
Zea mays (maize)	ZmLOX8	A1XCI3	TLKINALARQILINGDGVIES	637 - 657	Ear, tassels, leaves, stem, root	Chloroplast	Development		Male flower development	Acosta et al., 2009, Ogunola et al., 2017
Zea mays (maize)	ZmLOX7	A1XCI2	TLKINALARQILINGDGVIES	649 - 669	Ear, tassels, leaves, stem, root					Acosta et al., 2009
Arabidopsis thaliana (arabidopsis)	AtLOX4	Q9FNX8	TLEINAVARQTLISADGVIES	621 - 641	Leaves	Chloroplast	Development	a-LeA	Senescence	He et al., 2002; Bannenberg et al., 2009
Arabidopsis thaliana (arabidopsis)	AtLOX3	Q9LNR3	TLEINALARQSLISADGVIEG	614 - 634	Roots and leaves	Chloroplast	Defense		Wound (razor)-induced gene expression	He et al., 2002; Bannenberg et al., 2009; Wang Z. et al., 2008
Malus domestica (apple)	MdLOX2a	S4U6N9	TLEINKLARQILINADGVIES	602 - 622	Fruit	Chloroplast	Development		Fruit flavour	Vogt et al., 2013
Olea europea (olive)	OeLOX2	E3NYV2	TLEINALARQSLISADGVIES	608 - 628	Mesocarp, seed, fruits	Chloroplast	Development		Fruit development	Padilla et al., 2009
Nicotiana attenuata (wild tobacco)	NaLOX3.1	A0A1J6HUT5	TLEINALARQSLISADGVIEA	609 - 629	Leaves	Chloroplast	Defense		Wound (excised leaves)- and caterpillar (Manduca sexta)-induced gene expression	Halitchske et al., 2003
Capsicum annum (pepper)	CaLOX2	K7QKT7	TLEINGLARQSLINADGVIEA	605 - 625
Solanum tuberosum (potato)	StLOX3.1	O24371	TLEINGLARQSLINADGVIEA	610 - 630	Leaves, roots	Chloroplast	Defense	a-LeA	Wound (forceps)-induced gene expression	Royo et al., 1996
Solanum lycopersicum (tomato)	TomloxD	Q96574	TLEINGLARQSLINADGVIEA	604 - 624	Leaves	Chloroplast	Defense	LA	Wound (haemostat)-, rhizobacteria (Pseudomonas putida)-, systemin- and MeJA-induced gene expression. Overexpression of gene increased plant resistance to caterpillar (Helicoverpa armigera), pathogen (Botrytis cinerea)	Heitz et al., 1997; Mariutto et al., 2011; Yan et al., 2013
Type I lipoxygenases (Monocotyledons); All are 9S-lipoxygenases
Zea mays (maize)	ZmLOX6	A1XCI1	TLHINAVARQIIVGSGDQRKD	583 - 603	Leaves	Chloroplast	Defense	a-LeA	Jasmonic acid-, pathogen (Cochliobolus carbonum)-induced gene expression. ABA, SA and ethylene-repression of gene expression. Gene expression not affected by wounding (cutting). Does not possess a transit peptide	Gao et al., 2008
Oryza sativa (rice)	OsLOX1	OsLOX4	TMNINALARQTLINADGIFEK	564 - 584	Seeds, seedlings	Chloroplast	Defense	LA	Wound (forceps)- and insect herbivory (brown planthopper)-induced gene expression	Wang R. et al., 2008
Zea mays (maize)	ZmLOX5	A1XCI0	TLNINALARQTLINAG-----	573 - 589	Shoot apical meristem, stem, tassel, silk and ear	Cytoplasm	Defense		Wound (haemostat)-, caterpillar (Spodoptera frugiperda)-, pathogen (Cochliobolus carbonum)-, jasmonic acid- and SA-induced gene expression	Park et al., 2010
Zea mays (maize)	ZmLOX4	A1XCH9	TLNINALARQTLINAD-----	573 - 589	Root and shoot apical meristem	Cytoplasm	Defense		Wound (haemostat)-, pathogen (Cochliobolus carbonum)-, jasmonic acid-induced gene expression	Park et al., 2010
Zea mays (maize)	ZmLOX3	A0A8J8XJQ9	TMTINALARQTLINGG-----	555 - 571	Seeds		Defense		Pathogen (Cochliobolus carbonum)-induced gene expression	Gao et al., 2008
Oryza sativa (rice)	OsLOX2	P29250/Q76I22	TMTINALARQTLINGGGIFEM	557 - 577	Seeds, seedlings		Defense	LA	Pathogen (Magnaporthe grisea) infection increased enzyme activity	Ohta et al., 1991; Ohta et al., 1992
Zea mays (maize)	ZmLOX2	A1XCH8	TMNINALARQKLINAG-----	563 - 579	Leaves		Defense	LA	Pathogen (Cochliobolus heterostrophus)-induced gene expression	Ogunola et al., 2017
Zea mays (maize)	ZmLOX1	Q9LKL4	TMNINSNARQMLVNAGGIFET	564 - 584	Seedlings		Defense	a-LeA	Wound (needle)- and MeJA-induced gene expression	Kim et al., 2003
Type I lipoxygenases (Dicotyledons)						−
Cucumis melo (melon)	CmLOX1	Q2Q0A7	TMFINAFARQVLVNSDGLLEQ	574 - 594	Roots, flowers, fruit mesocarp tissue	Cytoplasm	Development		Fruit ripening; Senescence	Whitaker et al., 2006
Cucumis melo (melon)	CmLOX2	C8CBS6	TMFINAFARQVLVNSDGLLEQ	574 - 594	Mesocarp	Cytoplasm	Development		Fruit ripening; Senescence	Uniprot
Glycine max (soybean)	GmLOX1	P08170	NMNINALARQSLINANGIIET	535 - 555	Seed	Cytoplasm	Defense		Feeding study: caterpillar (Manduca sexta) delay of growth	Shukle et al., 1983
Glycine max (soybean)	GmLOX7	Q42780	TMNINSLARKSLVNADGIIEK	552 - 572	Flowers, immature seed pods	Cytoplasm	Defense		Wound (haemostat)-induced gene expression	Saravitz et al., 1996
Glycine max (soybean)	GmLOX10	A7LCD6	TMNINALARNVLVNAEGIIES	562 - 582	Roots and nodules	Cytoplasm	Development		Nodule development	Hayashi et al., 2008
Pisum sativum (pea)	PsLOXN3	B7Z177	TMNINALARNVLVNAEGIIES	562 - 582	Roots	Cytoplasm				Uniprot
Pisum sativum (pea)	PsLOXN2	Q14ST8	TMNINAGARNTLISAAGIIES	522 - 542	Roots	Cytoplasm	Defense	LA	Wound (needle)- and nematode (Heterodera goettingiana)-induced gene expression	Veronico et al., 2006
Arabidopsis thaliana (arabidopsis)	AtLOX5	B7Z177	TMNINALARHVLINSDGVLER	578 - 598	Roots	Cytoplasm	Defense and development	a-LeA and LA	Lateral root formation; Pathogen (Pseudomonas syringae)-induced gene expression	Vellosillo et al., 2007
Malus domestica (apple)	MdLOX3a	S4UKZ2	TMNINALARQILINAGGVLEK	592 - 612	Fruit	Cytoplasm	Development		Fruit flavour	Vogt et al., 2013
Olea europea (olive)	OeLOX1	G8XQN3	TMNINALARHTLINAGGILER	562 - 582	Mesocarp					Uniprot
Arabidopsis thaliana (arabidopsis)	AtLOX1	Q06327	TMNINALARQILINGGGIFEI	555 - 575	Young seedlings, leaves, inflorescence	Cytoplasm	Defense and development	a-LeA and LA	Lateral root formation; Pathogen (Pseudomonas syringae)-induced gene expression	Melan et al., 1993; Vellosillo et al., 2007; Bannenberg et al., 2009
Momordica charantia (melon)	McLOX2		TMNINAFARQILINAGGILEA	542 - 562	Seed	Cytoplasm	Development		Eleosteric acid biosynthesis	Yang et al., 2010
Olea europea (olive)	OeLOX	B6D1W5	TMNINAVGRQILINAGGILEA	561 - 581	Mesocarp	Cytoplasm	Development	LA	Senescence	Palmieri et al., 2009
Solanum lycopersicum (tomato)	TomloxA	R9URK1	TMNINALARQILINAGGVLES	557 - 577	Germinating seeds, fruit	Cytoplasm	Development		Fruit ripening	Griffith et al., 1999
Capsicum annum (pepper)	CaLOX1	D3TTH9	TMNINALARQILINAGGVLEL	558 - 578	Leaves		Defense	LA	Increased activity in response to pathogen (Xanthomonas campestris), Overexpression of gene provided resistance to pathogens (Pseudomonas syringae, Hyaloperonospora arabidopsidis, Alternaria brassicicola)	Hwang et al., 2009
Solanum lycopersicum (tomato)	TomLoxE	Q9FT17	TMNINALARQILINGGGLLEL	558 - 578	Fruit		Development		Fruit ripening	Yan et al., 2013
Solanum lycopersicum (tomato)	TomLoxB	P38416	TMNINALARETLTYDGG-FET	557 - 576	Fruit		Development		Fruit ripening; Ethylene-induced gene expression	Griffith et al., 1999
Mammalian 15S-lipoxygenases
Bos taurus (cattle)	BtLOX15	BtLOX15	TLHINTLARERLIAPGQVVDR	410 - 430	Reticulocytes, air-way epithelium	Cytoplasm	Development	AA	Maturation of erythrocytes, keratocytes and lens epthelial cells	Liminga et al., 1999; Liminga et al., 2000
Mus musculus (mouse)	MmLOX15	MmLOX15	NVQINSIGRALLLNKGGLSAR	434 - 454	Skin epidermis, sebaceous glands	Cytoplasm, perinuclear region	Development	AA	Skin development	Funk et al., 1996; Sun et al., 1998
Oryctolagus cuniculus (rabbit)	Oc15LOX	OcLOX15	TLEINVRARNGLVSDFGIFDQ	397 - 417	Reticulocytes	Cytoplasm, plasma membrane	Development	LA	Programmed mitochondrial breakdown and plasma membrane remodeling	Kuhn et al., 1996; Brinckmann et al., 1998
Sus scrofa (wild boar/pig)	SsLOX15	SsLOX15	TMEINVRARNGLVSDLGIFDQ	397 - 417	Macrophage	Cytoplasm, plasma membrane	Development	AA and LA	Cholestrol accumulation in macrophage	Nagelin et al., 2008
Gorilla gorilla (gorilla)	GgLOX15	GgLOX15	TLEINVRARTGLVSDMGIFDQ	396 - 416		Cytoplasm	Development	g-LeA	Lipid oxidation	Kozlov et al., 2019
Homo sapiens (human)	HsALOX15	HsaLOX15	TLEINVRARTGLVSDMGIFDQ	396 - 416	Skin eosinophils	Cytoplasm, plasma membrane	Development	AA	Tissue inflammation	Sloane et al., 1991; Sezin et al., 2020
References
Acosta, I.F., Laparra, H., Romero, S.P., Schmelz, E., Hamberg, M., Mottinger, J.P., Moreno, M.A. and Dellaporta, S.L. (2009) Tasselseed1 is a lipoxygenase affecting jasmonic acid signaling in sex determination of maize. Science 9, 262-265. Doi: 10.1126/science.1164645.
Allmann, S., Halitschke R., Schuurink, R.C., Baldwin, I.T. (2010) Oxylipin channelling in Nicotiana attenuata: lipoxygenase 2 supplies substrates for green leaf volatile production. Plant Cell Environnement 33, 2028-40. doi: 10.1111/j.1365-3040.2010.02203.x.
Bachmann, A., Hause, B., Maucher, H., Garbe, E., Voeroes, K., Weichert, H., Wasternack, C. and Feussner, I. (2002) Jasmonate-induced lipid peroxidation in barley leaves initiated by distinct 13-LOX forms of the chloroplast. Biological Chemistry 383: 1645-1657. Doi: 10.1515/BC.2002.185.
Bannenberg, G., Martinez, M., Hamberg, M. and Castresana, C. (2009) Diversity of enzymatic activity in the lipoxygenase gene family of Arabidopsis thaliana. Lipids 44, 85-95. Doi: 10.1007/s11745-008-3245-7.
Bell, E., Creelman, R. A. and Mullet, J. E. (1995) A chloroplast lipoxygenase is required for wound-induced jasmonic acid accumulation in Arabidopsis. Proceedings of the National Academy of Sciences U.S.A. 92, 8675–8679. Doi: 10.1073/pnas.92.19.8675.
Brinckmann, R., Schnurr, K., Heydeck, D., Rosenbach, T., Kolde, G. and Kühn, H. (1998) Membrane translocation of 15-lipoxygenase in hematopoietic cells is calcium-dependent and activates the oxygenase activity of the enzyme. Blood 91, 64-74. Doi: 10.1182/blood.V91.1.64.
Cao, S., Chen, H., Zhang, C., Tang, Y., Liu, J. and Qi, H. (2016) Heterologous expression and biochemical characterization of two lipoxygenases in oriental melon, Cucumis melo var. makuwa Makino. PLoS One 11, e0153801. Doi: 10.1371/journal.pone.0153801.
Chauvin, A., Caldelari, D., Wolfender, J. and Farmer, E. E. (2013) Four 13-lipoxygenases contribute to rapid jasmonate synthesis in wounded Arabidopsis thaliana leaves: A role for lipoxygenase 6 in responses to long-distance wound signals. New Phytologist 197, 566-575. Doi: 10.1111/nph.12029.
Chen, G., Hackett, R., Walker, D., Taylor, A., Lin, Z. and Grierson, D. (2004) Identification of a specific isoform of tomato lipoxygenase (TomloxC) involved in the generation of fatty acid-derived flavor compounds. Plant Physiology 136, 2641-51. Doi: 10.1104/pp.104.041608.
Christensen, S.A., Huffaker, A., Kaplan, F., Sims, J., Ziemann, S., Doehlemann, G., Ji, L., Schmitz, R.J., Kolomiets, M.V., Alborn, H.T. and Mori, N. (2015) Maize death acids, 9-lipoxygenase–derived cyclopente(a)nones, display activity as cytotoxic phytoalexins and transcriptional mediators. Proceedings of the National Academy of Sciences U.S.A. 112, 11407-12. Doi: 10.1073/pnas.1511131112.
Funk, C.D., Keeney, D.S., Oliw, E.H., Boeglin, W.E. and Brash, A.R. (1996) Functional expression and cellular localization of a mouse epidermal lipoxygenase. Journal of Biological Chemistry 271, 23338-44. Doi: 10.1074/jbc.271.38.23338.
Gao, X., Stumpe, M., Feussner, I. and Kolomiets, M. (2008) A novel plastidial lipoxygenase of maize (Zea mays) ZmLOX6 encodes for a fatty acid hydroperoxide lyase and is uniquely regulated by phytohormones and pathogen infection. Planta 227, 491-503. Doi: 10.1007/s00425-007-0634-8.
Griffiths, A., Barry, C., Alpuche-Solis, A.G. and Grierson, D. (1999) Ethylene and developmental signals regulate expression of lipoxygenase genes during tomato fruit ripening. Journal of Experimental Botany 50, 793-8. Doi: 10.1093/jxb/50.335.793.
Halitschke, R. and Baldwin, I.T. (2003) Antisense LOX expression increases herbivore performance by decreasing defense responses and inhibiting growth‐related transcriptional reorganization in Nicotiana attenuata. Plant Journal 36, 794-807. Doi: 10.1046/j.1365-313x.2003.01921.x.
Hayashi, S., Gresshoff, P.M. and Kinkema, M. (2008) Molecular analysis of lipoxygenases associated with nodule development in soybean. Molecular Plant-Microbe Interactions 21, 843-53. Doi: 10.1094/MPMI-21-6-0843.
He, Y., Fukushige, H., Hildebrand, D.F. and Gan, S. (2002) Evidence supporting a role of jasmonic acid in Arabidopsis leaf senescence. Plant Physiology 128, 876-84. Doi:10.1104/pp.010843.
Heitz, T., Bergey, D.R. and Ryan, C.A. (1997) A gene encoding a chloroplast-targeted lipoxygenase in tomato leaves is transiently induced by wounding, systemin, and methyl jasmonate. Plant Physiology 114, 1085-93. Doi: 10.1104/pp.14.3.1085
Hwang, I. S. and Hwang, B. K. (2010) The pepper 9-lipoxygenase gene CaLOX1 functions in defense and cell death responses to microbial pathogens. Plant Physiology 152, 948-67. Doi: 10.1104/pp.109.147827.
Kim, E.S., Choi, E., Kim, Y., Cho, K., Lee, A., Shim, J., Rakwal, R., Agrawal, G.K. and Han, O. (2003) Dual positional specificity and expression of non-traditional lipoxygenase induced by wounding and methyl jasmonate in maize seedlings. Plant Molecular Biology 52, 1203-13. Doi: 10.1023/b:plan.0000004331.94803.b0.
Kozlov, N., Humeniuk, L., Ufer, C., Ivanov, I., Golovanov, A., Stehling, S., Heydeck, D. and Kuhn, H. (2019) Functional characterization of novel ALOX15 orthologs representing key steps in mammalian evolution supports the Evolutionary Hypothesis of reaction specificity. Biochimica et Biophysica Acta (BBA)-Molecular and Cell Biology of Lipids 1864, 372-85. Doi: 10.1016/j.bbalip.2018.12.016.
Kühn, H. (1996) Biosynthesis, metabolization and biological importance of the primary 15-lipoxygenase metabolites 15-hydro(pero)xy-5Z,8Z,11Z,13E-eicosatetraenoic acid and 13-hydro(pero)xy-9Z,11E-octadecadienoic acid. Progress in Lipid Research 35, 203-26. Doi: 10.1016/s0163-7827(96)00008-2.
Liminga, M. and Oliw, E. (1999) cDNA cloning of 15-lipoxygenase type 2 and 12-lipoxygenases of bovine corneal epithelium. Biochimica et Biophysica Acta -Molecular and Cell Biology of Lipids 1437, 124-35. Doi: 10.1016/s1388-1981(99)00004-9.
Liminga, M. and Oliw E. (2000) Qualitative and quantitative analysis of lipoxygenase products in bovine corneal epithelium by liquid chromatography-mass spectrometry with an ion trap. Lipids 35, 225-32. Doi: 10.1007/BF02664773.
Mariutto, M., Duby, F., Adam, A., Bureau, C., Fauconnier, M.L., Ongena, M., Thonart, P. and Dommes, J. (2011) The elicitation of a systemic resistance by Pseudomonas putida BTP1 in tomato involves the stimulation of two lipoxygenase isoforms. BMC Plant Biology 11, 1-5. Doi: 10.1186/1471-2229-11-29.
Melan, M.A., Dong, X., Endara, M.E., Davis, K.R., Ausubel, F.M. and Peterman, T.K. (1993) An Arabidopsis thaliana lipoxygenase gene can be induced by pathogens, abscisic acid, and methyl jasmonate. Plant Physiology 101, 441-50. Doi: 10.1104/pp.101.2.441.
Nagelin, M.H., Srinivasan, S., Lee, J., Nadler, J.L. and Hedrick, C. C. (2008) 12/15-Lipoxygenase activity increases the degradation of macrophage ATP-binding cassette transporter G1. Arteriosclerosis, Thrombosis, and Vascular Biology 28, 1811-9. Doi: 10.1161/ATVBAGA.108.167908.
Nemchenko, A., Kunze, S., Feussner, I. and Kolomiets, M. (2006) Duplicate maize 13-lipoxygenase genes are differentially regulated by circadian rhythm, cold stress, wounding, pathogen infection, and hormonal treatments. Journal of Experimental Botany 57, 3767-79. Doi: 10.1093/jxb/erl137.
Ogunola, O. F., Hawkins, L. K., Mylroie, E., Kolomiets, M. V., Borrego, E., Tang, J. D., Williams, W. P. and Warburton, M. L. (2017) Characterization of the maize lipoxygenase gene family in relation to aflatoxin accumulation resistance. PLoS One 12, e0181265. Doi: 10.1371/journal.pone.0181265.
Ohta, H., Shida, K., Peng, Y. L., Furusawa, I., Shishiyama, J., Aibara, S. and Morita, Y. (1991) A lipoxygenase pathway is activated in rice after infection with the rice blast fungus Magnaporthe grisea. Plant Physiology 97, 94-8. Doi: 10.1104/pp.97.1.94.
Ohta, H., Shirano, Y., Tanaka, K., Morita, Y. and Shibata, D. (1992) cDNA cloning of rice lipoxygenase L‐2 and characterization using an active enzyme expressed from the cDNA in Escherichia coli. European Journal of Biochemistry 206, 331-6. Doi: 10.1111/j.1432-1033.1992.tb16931.x.
Padilla, M. N., Hernández, M. L., Sanz, C. and Martínez-Rivas, J. M. (2009) Functional characterization of two 13-lipoxygenase genes from olive fruit in relation to the biosynthesis of volatile compounds of virgin olive oil. Journal of Agricultural and Food Chemistry 57, 9097-107. Doi: 10.1021/jf901777j.
Palmieri-Thiers, C., Canaan, S., Brunini, V., Lorenzi, V., Tomi, F., Desseyn, J.L., Garscha, U., Oliw, E. H., Berti, L. and Maury, J. (2009) A lipoxygenase with dual positional specificity is expressed in olives (Olea europaea L.) during ripening. Biochimica et Biophysica Acta 1791, 339-346. Doi: 10.1016/j.bbalip.2009.02.012.
Park, Y. S., Kunze, S., Ni, X., Feussner, I. and Kolomiets, M. V. (2010) Comparative molecular and biochemical characterization of segmentally duplicated 9-lipoxygenase genes ZmLOX4 and ZmLOX5 of maize. Planta 231, 1425-37. Doi: 10.1007/s00425-010-1143-8.
Rasmann, S., De Vos, M., Casteel, C. L., Tian, D., Halitschke, R., Sun, J. Y., ... & Jander, G. (2012). Herbivory in the previous generation primes plants for enhanced insect resistance. Plant physiology, 158(2), 854-863. Doi.org/10.1104/pp.111.187831
Royo, J., Vancanneyt, G., Pérez, A. G., Sanz, C., Störmann, K., Rosahl, S. and Sánchez-Serrano J. J. (1996) Characterization of three potato lipoxygenases with distinct enzymatic activities and different organ-specific and wound-regulated expression patterns. Journal of Biological Chemistry 271, 21012-9. Doi: 10.1074/jbc.271.35.21012.
Saravitz, D. M. and Siedow, J. N. (1996) The differential expression of wound-inducible lipoxygenase genes in soybean leaves. Plant Physiology 110, 287-99. Doi: 10.1104/pp.110.1.287.
Shukle, R. H., & Murdock, L. L. (1983). Lipoxygenase trypsin inhibitor, and lectin from soybeans: effects on larval growth of Manduca sexta (Lepidoptera: Sphingidae). Environmental Entomology, 12(3), 787-791. Doi.org/10.1093/ee/12.3.787
Sezin, T., Ferreirós, N., Jennrich, M., Ochirbold, K., Seutter, M., Attah, C., Mousavi, S., Zillikens, D., Geisslinger, G. and Sadik, C. D. (2020) 12/15-Lipoxygenase choreographs the resolution of IgG-mediated skin inflammation. Journal of Autoimmunity 115, 102528. Doi: 10.1016.j.jaut.2020.102528.
Sloane, D. L., Leung, R., Craik, C. S. and Sigal E. (1991) A primary determinant for lipoxygenase positional specificity. Nature 354, 149-52. Doi: 10.1038/354149a0.
Sun, D., McDonnell, M., Chen, X. S., Lakkis, M. M., Li, H., Isaacs, S. N., Elsea, S. H., Patel, P. I. and Funk, C. D. (1998) Human 12 (R)-lipoxygenase and the mouse ortholog: molecular cloning, expression, and gene chromosomal assignment. Journal of Biological Chemistry 273, 33540-33547. Doi: 10.1074/jbc.273.50.33540.
Vellosillo, T., Martínez, M., López, M. A., Vicente, J., Cascón, T., Dolan, L., Hamberg, M. and Castresana, C. (2007) Oxylipins produced by the 9-lipoxygenase pathway in Arabidopsis regulate lateral root development and defense responses through a specific signaling cascade. Plant Cell. 2007 19, 831-46. Doi: 10.1105/tpc.106.046052.
Veronico, P., Giannino, D., Melillo, M. T., Leone, A., Reyes, A., Kennedy, M. W. and Bleve-Zacheo, T. (2006) A novel lipoxygenase in pea roots. Its function in wounding and biotic stress. Plant Physiology 141, 1045-55. Doi: 10.1104/pp.106/081679.
Vogt, J., Schiller, D., Ulrich, D., Schwab, W. and Dunemann, F. (2013) Identification of lipoxygenase (LOX) genes putatively involved in fruit flavour formation in apple (Malus x domestica). Tree Genetics & Genomes 9, 1493-511. Doi: 10.1007/s11295-013-0653-5.
Wang, Z., Cao, G., Wang, X., Miao, J., Liu, X., Chen, Z., Qu, L. J. and Gu, H. (2008) Identification and characterization of COI1-dependent transcription factor genes involved in JA-mediated response to wounding in Arabidopsis plants. Plant Cell Reports 27, 125-35. Doi: 10.1007/s00299-007-0410-z.
Wang, R., Shen, W., Liu, L., Jiang, L., Liu, Y., Su, N. and Wan, J. (2008) A novel lipoxygenase gene from developing rice seeds confers dual position specificity and responds to wounding and insect attack. Plant Molecular Biology 66, 401-14. Doi: 10.1007/s11103-007-9278-0.
Weech, M. H., Chapleau, M., Pan, L., Ide, C., & Bede, J. C. (2008). Caterpillar saliva interferes with induced Arabidopsis thaliana defence responses via the systemic acquired resistance pathway. Journal of Experimental Botany, 59(9), 2437-2448. Doi:10.1093/jxb/ern108
Whitaker, B. D. and Lester, G. E. (2006) Cloning of phospholipase Dα and lipoxygenase genes CmPLDa1 and CmLOX1 and their expression in fruit, floral, and vegetative tissues of ‘Honey Brew’ hybrid honeydew melon. Journal of the American Society for Horticultural Science 131, 544-50. Doi: 10.21273/JASHS.131.4.544.
Yan, L., Zhai, Q., Wei, J., Li, S., Wang, B., Huang, T., Du, M., Sun, J., Kang, L., Li, C. B. and Li, C. (2013) Role of tomato lipoxygenase D in wound-induced jasmonate biosynthesis and plant immunity to insect herbivores. PLoS Genetics 9, e1003964. Doi: 10.1371/journal.pgen.1003964.
Yang, P., Li, X., Shipp, M. J., Shockey, J. M. and Cahoon, E. B. (2010) Mining the bitter melon (Momordica charantia L.) seed transcriptome by 454 analysis of non-normalized and normalized cDNA populations for conjugated fatty acid metabolism-related genes. BMC Plant Biology. 10, 1-20. Doi: 10.1186/1471-2229-10-250.
Zheng, S. J., van Dijk, J. P., Bruinsma, M. and Dicke, M. (2007) Sensitivity and speed of induced defense of cabbage (Brassica oleracea L.): dynamics of BoLOX expression patterns during insect and pathogen attack. Molecular Plant-Microbe Interactions 20, 1332-45. Doi: 10.1094/MPMI-20-11-1332.
