# Supplementary material for: Pseudophosphorylation of Arabidopsis jasmonate biosynthesis enzyme lipoxygenase 2 via mutation of Ser600 inhibits enzyme activity
Source: J Biol Chem. 2023 Jan 10;299(3):102898. doi: 10.1016/j.jbc.2023.102898 (PMC9947334; doi:10.1016/j.jbc.2023.102898)
Supplement: Table S2 [file mmc3.xlsx]

## Sheet: Feuil1
Supplemental Table 2. Alignement of Helix α2 of the fifty-five lipoxygenases used in phylogenic analyses. Lipoxygenase sequences were obtained from NCBI.
Level of confidence (pLDDT) of each residus of Helix2 (very hight >90, confident>70, low>50, very low<50) was obtained from individual structures from the AlphaFold Protein Structure Database.
	Access Number	Name	Position S/T	Helix2 position	Helix2 sequence colored by pLDDT value
Type II plant 13S-Lipoxigenase (with Serine or Threonine at position 600)
	P38418	AtLOX2	S600	305-331	TAKGTSFTGKAVLAALPSIFPQIESVL
	A0A0D3AN05	BoLOX1	S606	318-337	TTKGTAFTGKAILAALPSVFPQIEAAL
	A0A125S6K7	CmlLOX10	S606	307-333	PVKQATFSVKTLNSLLKGLIPALESVS
	Q9CAG3	AtLOX6	S621	320-346	EIKRDTFRAGRFKALFHNLVPSIAAAL
	A1XCI4	ZmLOX9	S626	330-356	ELKQGAFSSGRLRAVLHTLIPSMIATI
	Q9FNX8	AtLOX4	T631	333-359	ESKQNTFAACRLKAVLHNLIPSLKASI
	Q9LNR3	AtLOX3	S624	327-353	ESKQDTFAAGRLKAVLHHLIPSLKASI
	E3NYV2	OeLOX2	S618	322-348	ESKMNAFSTGRLKAVLHNLIPSLMASI
	A0A1J6HUT5	NaLOX3.1	S619	323-349	ESKMNAFRTGRLKAVLHNLIPSLMASI
	K7QKT7	CaLOX2	S615	319-345	ESKMTTFSTSRLKAVLHNLIPSLMASI
	O24371	StLOX3.1	S620	324-350	ESKMNTFSTSRLKAVLHNLIPSLMASI
	Q96574	TomLOXD	S614	318-344	ESKMNTFSTSRLKATLHNLIPSLMASI
Type I plant 9S-Lipoxigenase (with Serine or Threonine at position 600)
Monocotyledon
	Q53RB0	OsLOX4	T574	273-299	HLKMSDFLGYSLKAIVEGVLPIIRTYV
	A1XCI0	ZmLOX5	T583	273-299	HLKMSDFLGYSLKTIIEAVLPTLGTFV
	A1XCH9	ZmLOX4	T583	273-299	HLKMSDFLGYSLKAIIEAVLPTLGRFV
	A0A8J8XJQ9	ZmLOX3	T565	264-290	HLKMSDFLGYSIKAITQGIIPAVRTYV
	P29250	OsLOX2	T571	263-289	HLKMADFLGYSIKALVDGIVPAIRTYV
Dicotyledon
	P08170	GmLOX1	S545	248-274	HLKSKDALEIGTKSLSQIVQPAFESAF
	Q42780	GmLOX7	S562	264-290	HLKSSDFLAYGIKSVSQDVLPVLTDAF
	Q14ST8	PsLOXN2	T532	266-292	HVESSDFLVDVFKLVSQNVIPQIRSVD
	G8XQN3	OeLOX1	T572	272-298	HVKFLDFIGYSFKSLGQVLIPEIEAVF
	P38416	TomLOXB	T567	266-292	HVKKSDFLTSSLKSSLQTLLPAFKALC
Type II plant 13S-Lipoxigenase (without Serine or Threonine at position 600)
	Q8GSM2	HvLOX2.3	A602	301-327	DVKGRTFSATTLRSGLHAILPAVAPLL
	A1XCI6	ZmLOX11	A615	315-341	EVKQLTFGATTLRSGLHALLPAIRPML
	A1XCI5	ZmLOX10	A610	311-338	EVKQLTFGATTLRSGLHALLPAIRPML
	A0A125S6K8	CmlLOX13	N610	312-338	DIKSKAFNANQLSAALQTLIPRLQVHF
	E3NYV3	OeLOX2.2	A605	307-333	EVKQMQFSAKTIYSVLHSLVPSIETSI
	C0KKU8	TomLOXF	A606	309-335	EVKDLSFSGNTIYAVLHAVVPGLQSII
	Q6X5R6	NaLOX2.1	A606	305-331	EVKSLTFSGNTLYSVLHAVVPALESVA
	O24370	StLOX2.1	A603	303-329	EVKSVAFSGNTVYSVLHAVVPALESVV
	Q96573	TomLOXC	A600	300-326	AVKSLTFSGNTVYSALHAVVPALESVV
	A1XCI3	ZmLOX8	I647	333-359	DGKNEMLSEGALKALLHNFMPLLVSSV
	A1XCI2	ZmLOX7	I659	331-357	EGKNEMLSEGALKALLHNFMPLLVSSV
	S4U6N9	MdLOX2a	I612	315-341	ESKMDTFLFGRLKGVLHNLVPSLMSSF
Type I plant 9S-Lipoxigenase (without Serine or Threonine at position 600)
Monocotyledon
	A1XCI1	ZmLOX6	I693	Not included, see comment *
	A1XCH8	ZmLOX2	K574	272-298	HIKNSDFYGYTIKAFVDGLVPILEGYL
	Q9LKL4	ZmLOX1	M574	272-298	HIKKSDFYGYAIKALVNAVIPAIRTYV
Dicotyledon
	Q2Q0A7	CmlLOX1	V584	284-310	HLKLSDFLGFALKSLVSTVQPALVNIV
	C8CBS6	CmlLOX2	V584	284-310	HLKLSDFLGFALKSLVSTVQPALVNIV
	A7LCD6	GmLOX10	V572	274-300	HLKSSDFLAYILKSASQNVIPQLQSAL
	B7Z177	PsLOXN3	V572	274-300	HVKSSDFLIYILKSASQNIIPQLRSVV
	Q9LUW0	AtLOX5	V588	288-314	HVKFSDFLAYALKSVTQVLVPEIASVC
	S4UKZ2	MdLOX3a	I602	299-325	HVKFSDFLAYGLKSLVQILLPELKSLC
	Q06327	AtLOX1	I565	265-291	HLKMSDFLAYALKAIAQFIQPALEAVF
	R9URK1	McLOX2	I552	253-279	HLKLSDFLAYALKAVSQFIKPGLEELF
	B6D1W5	OeLOX	I571	270-296	HLKMSDFLAYALKSVVQFLLPEFEDLC
	P38415	TomLOXA	I567	267-293	HLKMSDFLTYALKSIVQFILPELHALF
	D3TTH9	CaLOX1	I568	268-294	HIKLSDFPTYALKSIVQFLIPEFQALF
	Q9FT17	TomLOXE	I568	267-293	HVKMSDFLTFALKSISQLLLPEFKALF
Mammalian 15S-Lipoxigenases
	P27479	BtLOX15	R420	169-195	EDKRIDFEASLTKGLADLAIKDSLNIL
	P39654	MmLOX15	L444	169-195	EDKRLEFEASQVLGTMDTVINFPKNTV
	P12530	OcLOX15	G407	169-195	EDKKIDFEASLAWGLAELALKNSLNIL
	P16469	SsLOX15	G407	169-195	EDKRIDFEASLAKGLADLAVKDSLNVL
	G3SGP9	GgLOX15	G406	168-194	EDKRVDFEVSLAKGLADLAIKDSLNVL
	P16050	HsaLOX15	G406	168-194	EDKRVDFEVSLAKGLADLAIKDSLNVL
	* An insertion was observed in the arched helix and some residues of Helix2 were not aligned with confidence with LOX2.
